# Supplementary material for: Use of Grape Peels By-Product for Wheat Pasta Manufacturing
Source: Plants (Basel). 2021 May 6;10(5):926. doi: 10.3390/plants10050926 (PMC8148588; doi:10.3390/plants10050926)
Supplement: Supplementary file 1 [file plants-10-00926-s001.zip]

Archive with 1 entries (1 files):
- plants-1191333-supplementary.pdf
